# Supplementary material for: Sesquiterpene Lactones from Cotula cinerea with Antibiotic Activity against Clinical Isolates of Enterococcus faecalis
Source: Antibiotics (Basel). 2021 Jul 6;10(7):819. doi: 10.3390/antibiotics10070819 (PMC8300741; doi:10.3390/antibiotics10070819)
Supplement: Supplementary file 1 [file antibiotics-10-00819-s001.zip]

Archive with 1 entries (1 files):
- antibiotics-1275773-supplementary.pdf
